# Supplementary material for: Solvent Influence on the Magnetization and Phase of Fe-Ni Alloy Nanoparticles Generated by Laser Ablation in Liquids
Source: Nanomaterials (Basel). 2023 Jan 4;13(2):227. doi: 10.3390/nano13020227 (PMC9864041; doi:10.3390/nano13020227)
Supplement: Supplementary file 1 [file nanomaterials-13-00227-s001.zip]

Archive with 1 entries (1 files):
- nanomaterials-2114288-supplementary.pdf
